# Supplementary material for: Association of 6:2 Fluorotelomer Ethoxylate Exposure with Serum Lipids in General Adults
Source: Toxics. 2025 Aug 7;13(8):664. doi: 10.3390/toxics13080664 (PMC12389903; doi:10.3390/toxics13080664)
Supplement: Supplementary file 1 [file toxics-13-00664-s001.zip]

Archive with 1 entries (1 files):
- toxics-3693181-supplementary.pdf
